# Supplementary material for: FOXO1 Couples KGF and PI-3K/AKT Signaling to NKX2.1-Regulated Differentiation of Alveolar Epithelial Cells
Source: Cells. 2022 Mar 26;11(7):1122. doi: 10.3390/cells11071122 (PMC8997990; doi:10.3390/cells11071122)
Supplement: Supplementary file 1 [file cells-11-01122-s001.zip]

Archive with 1 entries (1 files):
- cells-1627884-supplementary.pdf
